# Supplementary material for: Leaderless genes in bacteria: clue to the evolution of translation initiation mechanisms in prokaryotes
Source: BMC Genomics. 2011 Jul 12;12:361. doi: 10.1186/1471-2164-12-361 (PMC3160421; doi:10.1186/1471-2164-12-361)
Supplement: Additional file 1 — All Latin names mentioned in the manuscript and their taxonomic relations. This additional file is a table listing all Latin names mentioned in the manuscript and their taxonomic relations. [file 1471-2164-12-361-S1.XLS]

## Sheet: Sheet1
Name	Level	Group	Kingdom	Belong to
Acidobacteria	Phylum	Acidobacteria	Bacteria
Actinobacteria	Phylum	Actinobacteria	Bacteria
Aquifex aeolicus	Species	Aquificae	Bacteria
Archeoglobus fulgidus	Species	Euryarchaeota	Archaea
Bacteroidetes	Phylum	Bacteroidetes/Chlorobi	Bacteria
Chloroflexi	Phylum	Chloroflexi	Bacteria
Corynebacterium	Genus	Actinobacteria	Bacteria
Crenarchaeota	Phylum	Crenarchaeota	Archaea
Cyanobacteria	Phylum	Cyanobacteria	Bacteria
Deinococcus radiodurans	Species	Deinococcus-Thermus	Bacteria
Deinococcus-Thermus	Phylum	Deinococcus-Thermus	Bacteria
Desulfurococcus kamchatkensis	Species	Crenarchaeota	Archaea
Enterococcus	Genus	Firmicutes	Bacteria	Lactobacillales
Escherichia coli	Species	Proteobacteria-γ	Bacteria
Euryarchaeota	Phylum	Euryarchaeota	Archaea
Firmicutes	Phylum	Firmicutes	Bacteria
Halobacteria	Class	Euryarchaeota	Archaea
Hyperthermus butylicus	Species	Crenarchaeota	Archaea
Korarchaeum cryptofilum	Species	Korarchaeota	Archaea
Lactobacillales	Order	Firmicutes	Bacteria
Lactobacillus	Genus	Firmicutes	Bacteria	Lactobacillales
Lactococcus	Genus	Firmicutes	Bacteria	Streptococcaceae
Lactococcus lactis	Species	Firmicutes	Bacteria	Lactococcus
Legionellales	Order	Proteobacteria-γ	Bacteria
Leuconostoc	Genus	Firmicutes	Bacteria	Lactobacillales
Methanocaldococcus jannaschii	Species	Euryarchaeota	Archaea	Methanogens
Methanogens	*	Euryarchaeota	Archaea
Methanopyrus kandleri	Species	Euryarchaeota	Archaea	Methanogens
Mycoplasma	Genus	Firmicutes	Bacteria
Nanoarchaeum equitans	Species	Nanoarchaeota	Archaea
Oenococcus	Genus	Firmicutes	Bacteria	Lactobacillales
Proteobacteria	Phylum	Proteobacteria	Bacteria
Pyrobaculum aerophilum	Species	Crenarchaeota	Archaea
Spirochaetes	Phylum	Spirochaetes	Bacteria
Staphylothermus marinus	Species	Crenarchaeota	Archaea
Streptococcaceae	Family	Firmicutes	Bacteria	Lactobacillales
Streptococcus	Genus	Firmicutes	Bacteria	Streptococcaceae
Streptococcus pyogenes	Species	Firmicutes	Bacteria	Streptococcus
Streptomyces	Genus	Actinobacteria	Bacteria
Streptomyces coelicolor	Species	Actinobacteria	Bacteria	Streptomyces
Sulfolobus solfataricus	Species	Crenarchaeota	Archaea
Thermus	Genus	Deinococcus-Thermus	Bacteria
Thermus thermophilus	Species	Deinococcus-Thermus	Bacteria	Thermus
Xanthomonadales	Order	Proteobacteria-γ	Bacteria
* Including 4 classes: Methanobacteria, Methanococci, Methanomicrobia, and Methanopyri
